# Supplementary material for: Selective Endocytosis-Mediated Omicron S1-RBD Internalization Revealed by Reconstitution of ACE2-S1-RBD Interaction on Micropatterned Membrane Substrates
Source: Int J Mol Sci. 2025 Oct 21;26(20):10216. doi: 10.3390/ijms262010216 (PMC12563039; doi:10.3390/ijms262010216)
Supplement: Supplementary file 1 [file ijms-26-10216-s001.zip]

Archive with 1 entries (1 files):
- ijms-3904488-supplementary.pdf
